# Supplementary material for: Uncovering Major Structural and Functional Features of Methyl-Coenzyme M Reductase (MCR) from Methanobrevibacter ruminantium in Complex with Two Substrates
Source: Int J Mol Sci. 2026 Jan 19;27(2):995. doi: 10.3390/ijms27020995 (PMC12842094; doi:10.3390/ijms27020995)
Supplement: Supplementary file 1 [file ijms-27-00995-s001.zip]

Archive with 1 entries (1 files):
- ijms-4073770-supplementary.pdf
